# Supplementary material for: EGDB: A comprehensive multi‐omics database for energy grasses and the epigenomic atlas of pearl millet
Source: Imeta. 2024 Dec 28;4(1):e263. doi: 10.1002/imt2.263 (PMC11865331; doi:10.1002/imt2.263)
Supplement: Supplementary file 2 — Table S1: Summary of 21 sequencing libraries of pearl millet from our study. Table S2: Distribution of histone modification marks and open chromatin signal in pearl millet genome. [file IMT2-4-e263-s002.xlsx]

## Sheet: Table S1
Table S1 Summary of 21 sequencing library of pearl millet from our study.
SampleID	Total_reads	Total_bases	QC_reads	QC_bases
DNase_1	58728572	8809285800	56692006	6785622866
DNase_2	72175494	10826324100	68806656	8711285794
H3K14ac_1	55369750	8305462500	54295774	6912781397
H3K14ac_2	51595942	7739391300	50453194	6958127020
H3K27ac_1	65647078	9847061700	64357492	8461681692
H3K27ac_2	49648190	7447228500	48044652	6631698831
H3K27me3_1	66941652	10041247800	65953756	8835900466
H3K27me3_2	38296792	5744518800	37658720	5046794166
H3K36me3_1	69585292	10437793800	68390318	7992835658
H3K36me3_2	33075192	4961278800	32657226	4297406699
H3K4me1_1	61088376	9163256400	59664712	7297908122
H3K4me1_2	30602402	4590360300	29912206	3907503846
H3K4me3_1	58100276	8715041400	57019692	7342650538
H3K4me3_2	31158558	4673783700	30223002	4125900900
H3K9ac_1	57111474	8566721100	55485192	7163128465
H3K9ac_2	41071910	6160786500	39467018	5363486388
MNase1	44275384	6641307600	43621772	6229607935
MNase2	55063556	8259533400	54312486	7660714255
rep1	46076902	6911535300	45569066	6804706393
rep2	45905774	6885866100	45447176	6788022885
rep3	58817538	8822630700	58190950	8685254552

## Sheet: Table S2
Table S2 Distribution of histone modification marks and open chromatin signal in pearl millet genome.
Epigenetic	Feature	Frequency
DNase	Distal Intergenic	71.7046
DNase	Promoter (<=1kb)	17.1595
DNase	Promoter (1-2kb)	6.45281
DNase	Intron	2.94768
DNase	Exon	1.24479
DNase	3' UTR	0.281271
DNase	Downstream (<=300)	0.196381
DNase	5' UTR	0.0129095
H3K14ac	Distal Intergenic	38.1605
H3K14ac	Promoter (<=1kb)	31.3604
H3K14ac	Promoter (1-2kb)	14.9469
H3K14ac	Exon	8.24656
H3K14ac	Intron	3.62273
H3K14ac	3' UTR	3.17072
H3K14ac	Downstream (<=300)	0.401112
H3K14ac	5' UTR	0.0910704
H3K27ac	Promoter (<=1kb)	41.3633
H3K27ac	Distal Intergenic	34.3116
H3K27ac	Promoter (1-2kb)	12.3977
H3K27ac	Exon	4.78926
H3K27ac	3' UTR	4.55793
H3K27ac	Intron	1.8608
H3K27ac	Downstream (<=300)	0.644415
H3K27ac	5' UTR	0.0749911
H3K27me3	Distal Intergenic	53.7411
H3K27me3	Promoter (<=1kb)	32.7337
H3K27me3	Promoter (1-2kb)	8.33265
H3K27me3	Exon	2.43683
H3K27me3	Intron	1.58639
H3K27me3	3' UTR	0.924033
H3K27me3	Downstream (<=300)	0.223512
H3K27me3	5' UTR	0.0218061
H3K36me3	Promoter (<=1kb)	63.5155
H3K36me3	Distal Intergenic	19.9992
H3K36me3	Promoter (1-2kb)	7.54618
H3K36me3	Exon	3.89323
H3K36me3	Intron	2.84953
H3K36me3	3' UTR	1.90719
H3K36me3	Downstream (<=300)	0.16519
H3K36me3	5' UTR	0.123892
H3K4me1	Promoter (<=1kb)	56.3357
H3K4me1	Distal Intergenic	20.3486
H3K4me1	Promoter (1-2kb)	13.4605
H3K4me1	Exon	4.23666
H3K4me1	Intron	2.64791
H3K4me1	3' UTR	2.60934
H3K4me1	Downstream (<=300)	0.241995
H3K4me1	5' UTR	0.119244
H3K4me3	Promoter (<=1kb)	60.6937
H3K4me3	Distal Intergenic	23.0504
H3K4me3	Promoter (1-2kb)	9.19709
H3K4me3	Exon	3.61711
H3K4me3	3' UTR	1.60094
H3K4me3	Intron	1.34115
H3K4me3	Downstream (<=300)	0.415223
H3K4me3	5' UTR	0.0843769
H3K9ac	Promoter (<=1kb)	51.3419
H3K9ac	Distal Intergenic	28.0932
H3K9ac	Promoter (1-2kb)	11.3442
H3K9ac	Exon	4.20585
H3K9ac	3' UTR	2.65632
H3K9ac	Intron	1.74933
H3K9ac	Downstream (<=300)	0.523037
H3K9ac	5' UTR	0.0861934
